# Supplementary material for: Application of micro-nanostructured magnetite in separating tetrabromobisphenol A and hexabromocyclododecane from environmental water by magnetic solid phase extraction
Source: PLoS One. 2021 May 3;16(5):e0251021. doi: 10.1371/journal.pone.0251021 (PMC8092778; doi:10.1371/journal.pone.0251021)
Supplement: S1 Data — (XLSX) [file pone.0251021.s001.xlsx]

## Sheet: pH
pH	HBCD		TBBPA
	Recovery/ %	Er±	Recovery/ %	Er±
3	88.174	9.943	72.481	21.694
4	87.082	6.717	78.732	8.927
5	85.311	6.606	84.335	3.792
6	77.56	4.838	76.264	4.606
7	107.004	3.109	90.117	1.696
8	35.526	0.382	40.945	1.192
9	36.328	0.441	41.606	0.14
10	33.171	0.248	38.344	0.02

## Sheet: Dosage of sorbent
Dosage of sorbent	HBCD		TBBPA
mg	Recovery/ %	Er±	Recovery/ %	Er±
10	90.398	2.72455	80.4549	1.38204
20	98.324	5.20599	85.6127	2.64192
50	107.004	3.10898	90.1166	1.69641
100	107.082	2.24251	91.3919	0.9485
200	110.254	1.74551	93.9424	0.38563

## Sheet: Extraction time
Extraction time	HBCD		TBBPA
min	Recovery/ %	Er±	Recovery/ %	Er±
5	94.81	0.62814	72.43	4.84551
10	97.827	2.10359	72.807	3.43174
15	103.727	1.10838	77.414	2.11677
20	107.004	3.10898	90.117	1.69641
30	102.886	1.37246	78.631	4.41138

## Sheet: NaCl 
NaCl	HBCD		TBBPA
Concentration /%	Recovery/ %	Er±	Recovery/ %	Er±
0	107.004	3.109	90.117	1.696
1	98.587	3.436	82.026	1.917
3	91.641	1.417	81.963	1.697
5	89.313	1.819	80.537	0.818
7	74.427	1.516	67.114	0.682

## Sheet: Eluent
Eluent	HBCD		TBBPA
	Recovery/ %	Er±	Recovery/ %	Er±
Methanol	107.004	3.109	90.117	1.696
Acetone	95.034	1.381	76.104	2.397
Ethyl acetate	82.956	0.363	76.711	1.2
Hexane	37.25	0.22	52.306	0.253

## Sheet: Elution volume 
Elution volume	HBCD		TBBPA
mL	Recovery/ %	Er±	Recovery/ %	Er±
2	65.151	2.523	63.496	2.139
4	81.087	2.999	72.126	4.809
6	107.004	3.109	90.117	1.696
9	100.353	3.259	88.944	1.717
12	96.289	1.53	80.964	0.945

## Sheet: Elution time
Elution time	HBCD		TBBPA
min	Recovery/ %	Er±	Recovery/ %	Er±
0.5	82.663	2.549	76.991	4.859
1	88.864	1.102	81.295	3.449
2	107.004	3.109	90.117	1.696
3	83.638	1.405	77.414	1.839
5	80.994	2.209	70.519	2.86

## Sheet: Resumes
Resumes	HBCD		TBBPA
Times	Recovery/ %	Er±	Recovery/ %	Er±
1	107.004	3.109	90.117	1.696
2	99.369	1.199	88.556	7.908
3	96.992	0.848	87.494	4.603
4	95.896	0.829	87.238	3.696
5	95.089	0.73	86.624	1.375
6	84.106	4.377	79.46	1.565
7	73.719	4.776	71.691	1.352
8	67.397	3.511	65.946	5.481
9	59.105	4.376	63.107	2.21
10	62.348	0.808	65.354	2.387
11	60.19	3.404	65.533	2.202
12	58.951	1.432	63.935	4.835
